# Supplementary material for: Predatory beetles feed more pest beetles at rising temperature
Source: BMC Ecol. 2016 Apr 15;16:21. doi: 10.1186/s12898-016-0076-x (PMC4833911; doi:10.1186/s12898-016-0076-x)
Supplement: Supplementary file 1 — 10.1186/s12898-016-0076-x Raw data on carabid species, temperature, killed pollen beetle larvae and biomass intake. [file 12898_2016_76_MOESM1_ESM.xls]

## Sheet: Tabelle1
Additional file 1. Raw data on carabid species, temperature, killed pollen beetle larvae and biomass intake.
Beetle species	Beetle number	Temperature	Killed pollen	Biomass intake (mg)	Killed larvae	Biomass intake	Beetle weight (mg)
			beetle larvae		per mg	per mg
1	1	1	17	20.2	0.523077	0.621538	32.5	Beetle species
1	2	1	15	17.5	0.395778	0.461741	37.9	1	Amara ovata
1	3	1	15	15.7	0.39267	0.410995	38.2	2	Anchomenus dorsalis
1	4	1	12	17.8	0.351906	0.521994	34.1	3	Harpalus aeneus
1	5	1	15	18.9	0.376884	0.474874	39.8	4	Harpalus distinguendus
1	6	1	19	19.6	0.577508	0.595745	32.9	5	Poecilus cupreus
1	1	2	21	18.1	0.546875	0.471354	38.4
1	2	2	27	38.4	0.683544	0.972152	39.5	Temperature
1	3	2	21	13.8	0.576923	0.379121	36.4	1	11,5 °C
1	4	2	26	31.3	0.670103	0.806701	38.8	2	14,5 °C
1	5	2	29	36.3	0.734177	0.918987	39.5	3	16,5 °C
1	6	2	28	32.3	0.707071	0.815657	39.6
1	1	3	31	35.7	0.796915	0.917738	38.9
1	2	3	25	27.4	0.543478	0.595652	46
1	3	3	33	45.5	0.91922	1.26741	35.9
1	4	3	30	37.4	0.791557	0.986807	37.9
1	5	3	33	35.9	0.92437	1.0056	35.7
1	6	3	26	27.5	0.637255	0.67402	40.8
2	1	1	11	14.1	0.836884	1.07273	13.144
2	2	1	13	17.8	1.06645	1.46021	12.19
2	3	1	4	6	0.243457	0.365186	16.43
2	4	1	8	12.1	0.550888	0.833219	14.522
2	5	1	10	8.8	0.589623	0.518868	16.96
2	6	1	16	15.9	1.18853	1.1811	13.462
2	7	1	13	15.6	1.00526	1.20631	12.932
2	8	1	15	14.5	1.13208	1.09434	13.25
2	9	1	19	13	1.41138	0.965681	13.462
2	10	1	9	7.8	0.684723	0.593427	13.144
2	1	2	18	23.9	1.17639	1.56199	15.301
2	2	2	23	20.9	1.76191	1.60104	13.054
2	3	2	19	20.6	1.12386	1.2185	16.906
2	4	2	13	14.9	0.843718	0.96703	15.408
2	5	2	18	13	1.07836	0.778816	16.692
2	6	2	22	19.1	1.65812	1.43955	13.268
2	7	2	23	19.2	1.73349	1.44709	13.268
2	8	2	11	10.6	0.708991	0.68321	15.515
2	9	2	13	14.1	0.893348	0.968939	14.552
2	10	2	21	20.3	1.67745	1.62154	12.519
2	1	3	16	20.6	0.814871	1.04915	19.635
2	2	3	22	23.5	1.04762	1.11905	21
2	3	3	18	17.7	1.0084	0.991597	17.85
2	4	3	13	20.2	0.612918	0.952381	21.21
2	5	3	7	11.9	0.45977	0.781609	15.225
2	6	3	5	8.6	0.31746	0.546032	15.75
2	7	3	11	13.2	0.60556	0.726672	18.165
2	8	3	20	20.9	1.31363	1.37274	15.225
2	9	3	15	17.8	1.32275	1.56966	11.34
2	10	3	11	17.7	1.0582	1.70274	10.395
3	1	1	34	32.1	0.588235	0.555363	57.8
3	2	1	27	26.3	0.384615	0.374644	70.2
3	3	1	22	15.9	0.366057	0.264559	60.1
3	4	1	8	9.2	0.150376	0.172932	53.2
3	5	1	27	22.9	0.509434	0.432075	53
3	6	1	23	23	0.293742	0.293742	78.3
3	7	1	23	19.3	0.302632	0.253947	76
3	8	1	18	18.1	0.256776	0.258203	70.1
3	9	1	10	3.9	0.176678	0.0689046	56.6
3	10	1	16	14.9	0.216216	0.201351	74
3	11	1	15	18.1	0.210084	0.253501	71.4
3	12	1	17	16.7	0.238095	0.233894	71.4
3	1	2	27	24.5	0.402985	0.365672	67
3	2	2	19	10.2	0.322034	0.172881	59
3	3	2	31	24.2	0.496795	0.387821	62.4
3	4	2	26	11.7	0.357143	0.160714	72.8
3	5	2	20	13	0.364299	0.236794	54.9
3	6	2	17	11.4	0.266458	0.178683	63.8
3	7	2	27	21.6	0.375522	0.300417	71.9
3	8	2	12	7.5	0.254237	0.158898	47.2
3	9	2	28	26.8	0.422961	0.404834	66.2
3	10	2	31	25.2	0.578358	0.470149	53.6
3	11	2	16	17.1	0.224404	0.239832	71.3
3	12	2	35	31.6	0.555556	0.501587	63
3	1	3	43	28.7	0.561358	0.374674	76.6
3	2	3	25	16.1	0.419463	0.270134	59.6
3	3	3	18	18.4	0.311958	0.318891	57.7
3	4	3	18	13.2	0.251748	0.184615	71.5
3	5	3	26	21.3	0.376266	0.308249	69.1
3	6	3	26	33.2	0.422078	0.538961	61.6
3	7	3	33	37.6	0.510836	0.582043	64.6
3	8	3	22	27.5	0.428016	0.535019	51.4
3	9	3	30	38.2	0.461538	0.587692	65
3	10	3	23	23.6	0.319444	0.327778	72
3	11	3	17	13.7	0.285235	0.229866	59.6
3	12	3	20	22.4	0.296736	0.332344	67.4
4	1	1	22	17.4	0.464135	0.367089	47.4
4	2	1	19	20.2	0.304	0.3232	62.5
4	3	1	11	9.6	0.153846	0.134266	71.5
4	4	1	17	13.4	0.246734	0.194485	68.9
4	5	1	7	1.3	0.109204	0.0202808	64.1
4	6	1	24	20.5	0.37325	0.318818	64.3
4	7	1	11	12.5	0.188034	0.213675	58.5
4	8	1	14	14.7	0.215716	0.226502	64.9
4	9	1	16	14.3	0.271647	0.242784	58.9
4	10	1	13	9.5	0.325815	0.238095	39.9
4	11	1	13	8	0.248092	0.152672	52.4
4	12	1	12	7.3	0.314136	0.191099	38.2
4	1	2	34	31.6	0.42236	0.392547	80.5
4	2	2	21	21.1	0.313433	0.314925	67
4	3	2	30	36.8	0.451807	0.554217	66.4
4	4	2	31	37.5	0.512397	0.619835	60.5
4	5	2	28	31	0.449438	0.497592	62.3
4	6	2	22	24.8	0.342146	0.385692	64.3
4	7	2	4	3.1	0.0574713	0.0445402	69.6
4	8	2	23	24	0.446602	0.466019	51.5
4	9	2	20	21.1	0.484262	0.510896	41.3
4	10	2	31	33.7	0.633947	0.689162	48.9
4	11	2	12	10.3	0.21544	0.184919	55.7
4	12	2	29	29.1	0.421512	0.422965	68.8
4	1	3	33	35.8	0.444145	0.48183	74.3
4	2	3	30	32.2	0.527241	0.565905	56.9
4	3	3	27	21.7	0.450751	0.36227	59.9
4	4	3	31	32.4	0.526316	0.550085	58.9
4	5	3	22	16.4	0.370995	0.27656	59.3
4	6	3	27	29.2	0.41411	0.447853	65.2
4	7	3	32	31.7	0.666667	0.660417	48
4	8	3	21	24.2	0.310192	0.357459	67.7
4	9	3	25	23.4	0.469043	0.439024	53.3
4	10	3	30	32.5	0.465116	0.503876	64.5
4	11	3	22	19.5	0.292165	0.258964	75.3
4	12	3	21	16.7	0.457516	0.363834	45.9
5	1	1	47	66.1	0.502674	0.706952	93.5
5	2	1	51	62.1	0.549569	0.669181	92.8
5	3	1	52	63.7	0.393046	0.481481	132.3
5	4	1	46	52.3	0.502183	0.570961	91.6
5	5	1	36	41.2	0.41958	0.480186	85.8
5	6	1	40	55.8	0.372093	0.51907	107.5
5	7	1	44	60.5	0.391808	0.538736	112.3
5	8	1	53	47.6	0.514563	0.462136	103
5	9	1	40	40.5	0.45819	0.463918	87.3
5	10	1	47	49.9	0.37751	0.400803	124.5
5	11	1	48	48.1	0.594059	0.595297	80.8
5	12	1	13	10.6	0.150289	0.122543	86.5
5	1	2	56	46.8	0.635641	0.531215	88.1
5	2	2	55	56.3	0.714286	0.731169	77
5	3	2	55	54.3	0.64554	0.637324	85.2
5	4	2	58	60.6	0.737913	0.770992	78.6
5	5	2	53	71.6	0.553236	0.74739	95.8
5	6	2	56	59.4	0.690506	0.732429	81.1
5	7	2	52	36.1	0.57971	0.402453	89.7
5	8	2	62	73	0.524979	0.61812	118.1
5	9	2	66	54.4	0.78853	0.64994	83.7
5	10	2	63	61.5	0.654886	0.639293	96.2
5	11	2	72	57.8	0.654545	0.525455	110
5	12	2	57	48.1	0.597484	0.504193	95.4
5	1	3	52	53.1	0.613932	0.626919	84.7
5	2	3	58	51.9	0.538033	0.481447	107.8
5	3	3	51	40.9	0.556161	0.44602	91.7
5	4	3	62	58.4	0.655391	0.617336	94.6
5	5	3	54	46.4	0.586319	0.5038	92.1
5	6	3	64	69.7	0.636183	0.692843	100.6
5	7	3	49	51.2	0.591787	0.618357	82.8
5	8	3	46	36.1	0.486258	0.381607	94.6
5	9	3	55	44.3	0.673195	0.542228	81.7
5	10	3	57	69.9	0.492228	0.603627	115.8
5	11	3	60	51	0.525855	0.446976	114.1
5	12	3	72	65.1	0.785169	0.709924	91.7
